# Supplementary material for: Profiling of Extracellular Small RNAs Highlights a Strong Bias towards Non-Vesicular Secretion
Source: Cells. 2021 Jun 18;10(6):1543. doi: 10.3390/cells10061543 (PMC8235078; doi:10.3390/cells10061543)
Supplement: Supplementary file 1 [file cells-10-01543-s001.zip]

Archive with 1 entries (1 files):
- cells-1238532-supplementary.pdf
